# Supplementary material for: Low-FODMAP Diet for Gastrointestinal Symptoms in Endometriosis: A Systematic Review
Source: Nutrients. 2026 Jul 3;18(13):2164. doi: 10.3390/nu18132164 (PMC13364091; doi:10.3390/nu18132164)
Supplement: Supplementary file 1 [file nutrients-18-02164-s001.zip]

Archive with 1 entries (1 files):
- nutrients-4389949-supplementary.pdf
